# Supplementary material for: Structural Analysis of Lignin-Based Furan Resin
Source: Materials (Basel). 2022 Jan 4;15(1):350. doi: 10.3390/ma15010350 (PMC8746157; doi:10.3390/ma15010350)
Supplement: Supplementary file 1 [file materials-15-00350-s001.zip]

Archive with 1 entries (1 files):
- materials-1464209-supplementary.pdf
